# Supplementary material for: Multi-omics analyses demonstrate the modulating role of gut microbiota on the associations of unbalanced dietary intake with gastrointestinal symptoms in children with autism spectrum disorder
Source: Gut Microbes. 2023 Nov 27;15(2):2281350. doi: 10.1080/19490976.2023.2281350 (PMC10730204; doi:10.1080/19490976.2023.2281350)
Supplement: Supplemental Material [file KGMI_A_2281350_SM1114.zip › Supplementary Table S10 first revision.xlsx]

## Sheet: Sheet1
Supplementary Table S10. The correlation between altered gut metabolites and GI symptoms in children with ASD (n = 90).
Altered gut metabolites	GI symptoms	Partial correlation coefficient	FDR P-value	Negative_Positive
D-myo-Inositol 1,4,5-trisphosphate	Constipation	−0.162	0.035	Negative
D-myo-Inositol 1,4,5-trisphosphate	Total GI symptoms	−0.12	0.132	Negative
Tryptamine	Constipation	−0.175	0.025	Negative
Tryptamine	Total GI symptoms	−0.162	0.041	Negative
Kinurenine	Constipation	−0.186	0.019	Negative
Kinurenine	Total GI symptoms	−0.214	0.007	Negative
Melatonin	Constipation	−0.303	0.01	Negative
Melatonin	Total GI symptoms	−0.243	0.002	Negative
Acetic acid	Constipation	0.225	0.004	Positive
Acetic acid	Total GI symptoms	0.145	0.072	Positive
Protocatechuic acid	Constipation	−0.389	0.001	Negative
Protocatechuic acid	Total GI symptoms	−0.145	0.187	Negative
Uric acid	Constipation	−0.183	0.029	Negative
Uric acid	Total GI symptoms	−0.189	0.021	Negative
L-Threonine	Constipation	−0.252	0.001	Negative
L-Threonine	Total GI symptoms	−0.183	0.021	Positive
Biotin sulfone	Constipation	−0.181	0.028	Negative
Biotin sulfone	Total GI symptoms	−0.191	0.021	Negative
Deoxychilic acid	Constipation	0.202	0.009	Positive
Deoxychilic acid	Total GI symptoms	0.214	0.007	Positive
GI symptoms include constipation and total GI symptoms. GI, gastrointestinal symptoms; ASD, autism spectrum disorder.
