# Supplementary material for: Multi-omics analyses demonstrate the modulating role of gut microbiota on the associations of unbalanced dietary intake with gastrointestinal symptoms in children with autism spectrum disorder
Source: Gut Microbes. 2023 Nov 27;15(2):2281350. doi: 10.1080/19490976.2023.2281350 (PMC10730204; doi:10.1080/19490976.2023.2281350)
Supplement: Supplemental Material [file KGMI_A_2281350_SM1114.zip › Supplementary Table S11 first revision.xlsx]

## Sheet: Sheet1
Sample ID	Group	SCQscores	Screening for ASD				Supplementary Table S11. Comparisons of SCQ scores between children with ASD and TD children.
A1	ASD	9	Negative				Characteristic	ASD	TD	P-value
A2	ASD	5	Negative				No. of participants	90	90	NA
A3	ASD	20	Positive				SCQscores, median (Interquartile range (IQR))	17.0 (12.3）	5.0 (5.0)	<0.001
A4	ASD	22	Positive				The P value was computed using a Mann-Whitney U test. ASD, autism spectrum disorder; TD, typically developing; SCQ, Social Communication Questionnaire; IQR, Interquartile range.
A5	ASD	21	Positive
A6	ASD	19	Positive
A7	ASD	7	Negative
A8	ASD	23	Positive
A9	ASD	28	Positive
A11	ASD	24	Positive
A12	ASD	10	Negative
A13	ASD	16	Positive
A14	ASD	18	Positive
A15	ASD	4	Negative
A16	ASD	8	Negative
A17	ASD	31	Positive
A18	ASD	10	Negative
A19	ASD	16	Positive
A20	ASD	22	Positive
A21	ASD	29	Positive
A22	ASD	10	Negative
A23	ASD	12	Negative
A24	ASD	29	Positive
A25	ASD	11	Negative
A26	ASD	16	Positive
A27	ASD	22	Positive
A28	ASD	17	Positive
A29	ASD	23	Positive
A30	ASD	5	Negative
A31	ASD	12	Negative
A32	ASD	3	Negative
A33	ASD	18	Positive
A34	ASD	17	Positive
A35	ASD	8	Negative
A36	ASD	13	Negative
A37	ASD	24	Positive
A38	ASD	7	Negative
A39	ASD	9	Negative
A40	ASD	18	Positive
A41	ASD	5	Negative
A42	ASD	11	Negative
A43	ASD	8	Negative
A44	ASD	26	Positive
A45	ASD	15	Positive
A46	ASD	4	Negative
A47	ASD	9	Negative
A48	ASD	3	Negative
A49	ASD	9	Negative
A50	ASD	15	Positive
A51	ASD	18	Positive
A52	ASD	22	Positive
A53	ASD	11	Negative
A54	ASD	24	Positive
A55	ASD	27	Positive
A56	ASD	27	Positive
A57	ASD	24	Positive
A58	ASD	3	Negative
A59	ASD	30	Positive
A60	ASD	23	Positive
A61	ASD	11	Negative
A62	ASD	26	Positive
A63	ASD	10	Negative
A64	ASD	20	Positive
A65	ASD	22	Positive
A66	ASD	17	Positive
A67	ASD	15	Positive
A68	ASD	16	Positive
A69	ASD	23	Positive
A70	ASD	12	Negative
A71	ASD	13	Negative
A72	ASD	15	Positive
A73	ASD	10	Negative
A74	ASD	9	Negative
A75	ASD	11	Negative
A76	ASD	20	Positive
A77	ASD	17	Positive
A78	ASD	20	Positive
A79	ASD	28	Positive
A80	ASD	14	Negative
A81	ASD	11	Negative
A82	ASD	22	Positive
A83	ASD	27	Positive
A84	ASD	21	Positive
A85	ASD	29	Positive
A86	ASD	30	Positive
A87	ASD	21	Positive
A88	ASD	22	Positive
A89	ASD	30	Positive
A90	ASD	21	Positive
A91	ASD	22	Positive
T1	TD	4	Negative
T2	TD	2	Negative
T3	TD	4	Negative
T4	TD	0	Negative
T5	TD	2	Negative
T6	TD	10	Negative
T7	TD	11	Negative
T8	TD	0	Negative
T9	TD	4	Negative
T10	TD	0	Negative
T11	TD	0	Negative
T12	TD	1	Negative
T13	TD	2	Negative
T14	TD	3	Negative
T15	TD	1	Negative
T16	TD	4	Negative
T17	TD	14	Negative
T18	TD	0	Negative
T19	TD	5	Negative
T20	TD	6	Negative
T21	TD	9	Negative
T22	TD	3	Negative
T23	TD	4	Negative
T24	TD	14	Negative
T25	TD	5	Negative
T26	TD	2	Negative
T27	TD	3	Negative
T28	TD	7	Negative
T29	TD	13	Negative
T30	TD	5	Negative
T31	TD	3	Negative
T32	TD	11	Negative
T33	TD	2	Negative
T34	TD	4	Negative
T35	TD	4	Negative
T36	TD	5	Negative
T37	TD	8	Negative
T38	TD	3	Negative
T39	TD	0	Negative
T40	TD	4	Negative
T41	TD	11	Negative
T42	TD	3	Negative
T43	TD	4	Negative
T44	TD	6	Negative
T45	TD	3	Negative
T46	TD	7	Negative
T47	TD	2	Negative
T48	TD	10	Negative
T49	TD	4	Negative
T51	TD	7	Negative
T52	TD	3	Negative
T53	TD	2	Negative
T54	TD	4	Negative
T55	TD	9	Negative
T56	TD	5	Negative
T57	TD	2	Negative
T58	TD	3	Negative
T59	TD	14	Negative
T60	TD	6	Negative
T61	TD	6	Negative
T62	TD	5	Negative
T63	TD	10	Negative
T64	TD	1	Negative
T65	TD	3	Negative
T66	TD	5	Negative
T67	TD	10	Negative
T68	TD	4	Negative
T69	TD	7	Negative
T70	TD	7	Negative
T71	TD	9	Negative
T72	TD	8	Negative
T73	TD	2	Negative
T74	TD	4	Negative
T75	TD	9	Negative
T76	TD	10	Negative
T77	TD	9	Negative
T78	TD	7	Negative
T79	TD	5	Negative
T80	TD	6	Negative
T81	TD	5	Negative
T82	TD	2	Negative
T83	TD	8	Negative
T84	TD	11	Negative
T85	TD	5	Negative
T86	TD	7	Negative
T87	TD	4	Negative
T88	TD	8	Negative
T89	TD	8	Negative
T90	TD	7	Negative
T91	TD	7	Negative
