# Supplementary material for: Multi-omics analyses demonstrate the modulating role of gut microbiota on the associations of unbalanced dietary intake with gastrointestinal symptoms in children with autism spectrum disorder
Source: Gut Microbes. 2023 Nov 27;15(2):2281350. doi: 10.1080/19490976.2023.2281350 (PMC10730204; doi:10.1080/19490976.2023.2281350)
Supplement: Supplemental Material [file KGMI_A_2281350_SM1114.zip › Supplementary Table S7 first revision.xlsx]

## Sheet: Sheet1
Supplementary Table S7. The correlation between unbalanced dietary intake and altered gut microbiota and GI symptoms in children with ASD (n = 90).
Unbalanced dietary intake and GI symptoms	Altered gut microbiota	Partial correlation coefficient	FDR P-value	Negative_Positive
Daily vegetable intake	Turicibacter	−0.164	>0.25	Negative
Daily vegetable intake	Coprococcus 1	−0.297	0.088	Negative
Daily vegetable intake	Lachnospiraceae FCS020 group	−0.238	0.198	Negative
Daily vegetable intake	Ruminiclostridium 6	−0.211	0.216	Negative
Daily vegetable intake	Actinomyces	−0.036	>0.25	Negative
Daily vegetable intake	Tyzzerella	0.046	>0.25	Positive
Daily vegetable intake	Allobaculum	−0.049	>0.25	Negative
Daily vegetable intake	Eggerthellaceae	−0.107	>0.25	Negative
Daily vegetable intake	Coriobacteriales Incertae Sedis	−0.121	>0.25	Negative
Daily vegetable intake	Clostridium sp. BR31	0.028	>0.25	Positive
Daily vegetable intake	Megasphaera sp. BS-4	0	>0.25	Positive
Daily fruit intake	Turicibacter	−0.179	>0.25	Negative
Daily fruit intake	Coprococcus 1	−0.012	>0.25	Negative
Daily fruit intake	Lachnospiraceae FCS020 group	0.026	>0.25	Positive
Daily fruit intake	Ruminiclostridium 6	−0.12	>0.25	Negative
Daily fruit intake	Actinomyces	0.059	>0.25	Positive
Daily fruit intake	Tyzzerella	−0.078	>0.25	Negative
Daily fruit intake	Allobaculum	−0.066	>0.25	Negative
Daily fruit intake	Eggerthellaceae	−0.18	>0.25	Negative
Daily fruit intake	Coriobacteriales Incertae Sedis	0.029	>0.25	Positive
Daily fruit intake	Clostridium sp. BR31	0.064	>0.25	Positive
Daily fruit intake	Megasphaera sp. BS-4	−0.031	>0.25	Negative
Daily food variety	Turicibacter	−0.212	>0.25	Negative
Daily food variety	Coprococcus 1	−0.193	>0.25	Negative
Daily food variety	Lachnospiraceae FCS020 group	−0.121	>0.25	Negative
Daily food variety	Ruminiclostridium 6	−0.243	>0.25	Negative
Daily food variety	Actinomyces	0.054	>0.25	Positive
Daily food variety	Tyzzerella	0.044	>0.25	Positive
Daily food variety	Allobaculum	−0.129	>0.25	Negative
Daily food variety	Eggerthellaceae	−0.161	>0.25	Negative
Daily food variety	Coriobacteriales Incertae Sedis	−0.062	>0.25	Negative
Daily food variety	Clostridium sp. BR31	0.02	>0.25	Positive
Daily food variety	Megasphaera sp. BS-4	0.039	>0.25	Positive
Inadequate dietary intake	Turicibacter	0.241	0.187	Positive
Inadequate dietary intake	Coprococcus 1	0.257	>0.25	Positive
Inadequate dietary intake	Lachnospiraceae FCS020 group	0.109	>0.25	Positive
Inadequate dietary intake	Ruminiclostridium 6	0.216	0.198	Positive
Inadequate dietary intake	Actinomyces	−0.028	>0.25	Negative
Inadequate dietary intake	Tyzzerella	−0.074	>0.25	Negative
Inadequate dietary intake	Allobaculum	0.032	>0.25	Positive
Inadequate dietary intake	Eggerthellaceae	0.197	0.23375	Positive
Inadequate dietary intake	Coriobacteriales Incertae Sedis	0.009	>0.25	Positive
Inadequate dietary intake	Clostridium sp. BR31	−0.109	>0.25	Negative
Inadequate dietary intake	Megasphaera sp. BS-4	−0.019	>0.25	Negative
Unbalanced dietary intake	Turicibacter	0.234	0.099	Positive
Unbalanced dietary intake	Coprococcus 1	0.257	0.121	Positive
Unbalanced dietary intake	Lachnospiraceae FCS020 group	0.126	>0.25	Positive
Unbalanced dietary intake	Ruminiclostridium 6	0.257	0.231	Positive
Unbalanced dietary intake	Actinomyces	−0.056	>0.25	Negative
Unbalanced dietary intake	Tyzzerella	−0.075	>0.25	Negative
Unbalanced dietary intake	Allobaculum	0.027	>0.25	Positive
Unbalanced dietary intake	Eggerthellaceae	0.24	0.124667	Positive
Unbalanced dietary intake	Coriobacteriales Incertae Sedis	0.099	>0.25	Positive
Unbalanced dietary intake	Clostridium sp. BR31	−0.195	0.2002	Negative
Unbalanced dietary intake	Megasphaera sp. BS-4	−0.053	>0.25	Negative
Constipation	Turicibacter	0.291	0.099	Positive
Constipation	Coprococcus 1	0.213	0.242	Positive
Constipation	Lachnospiraceae FCS020 group	0.241	0.165	Positive
Constipation	Ruminiclostridium 6	0.078	>0.25	Positive
Constipation	Actinomyces	0.111	>0.25	Positive
Constipation	Tyzzerella	0.09	>0.25	Positive
Constipation	Allobaculum	−0.057	>0.25	Negative
Constipation	Eggerthellaceae	0.175	>0.25	Positive
Constipation	Coriobacteriales Incertae Sedis	0	>0.25	Positive
Constipation	Clostridium sp. BR31	−0.074	>0.25	Negative
Constipation	Megasphaera sp. BS-4	0.065	>0.25	Positive
Toal GI symptoms	Turicibacter	0.241	>0.25	Positive
Toal GI symptoms	Coprococcus 1	0.179	>0.25	Positive
Toal GI symptoms	Lachnospiraceae FCS020 group	0.085	>0.25	Positive
Toal GI symptoms	Ruminiclostridium 6	0.045	>0.25	Positive
Toal GI symptoms	Actinomyces	0.122	>0.25	Positive
Toal GI symptoms	Tyzzerella	0.035	>0.25	Positive
Toal GI symptoms	Allobaculum	−0.123	>0.25	Negative
Toal GI symptoms	Eggerthellaceae	0.228	0.242	Positive
Toal GI symptoms	Coriobacteriales Incertae Sedis	−0.018	>0.25	Negative
Toal GI symptoms	Clostridium sp. BR31	0.036	>0.25	Positive
Toal GI symptoms	Megasphaera sp. BS-4	0.107	>0.25	Positive
GI symptoms include constipation and total GI symptoms. GI, gastrointestinal symptoms; ASD, autism spectrum disorder.
