# Supplementary material for: Multi-omics analyses demonstrate the modulating role of gut microbiota on the associations of unbalanced dietary intake with gastrointestinal symptoms in children with autism spectrum disorder
Source: Gut Microbes. 2023 Nov 27;15(2):2281350. doi: 10.1080/19490976.2023.2281350 (PMC10730204; doi:10.1080/19490976.2023.2281350)
Supplement: Supplemental Material [file KGMI_A_2281350_SM1114.zip › Supplementary Table S8 first revision.xlsx]

## Sheet: Sheet1
Supplementary Table S8. The correlation between altered gut microbiota and altered gut metabolites in children with ASD (n = 90).
Altered gut microbiota	Altered gut metabolites	Partial correlation coefficient	FDR P-value	Negative_Positive
Turicibacter	D-myo-Inositol 1,4,5-trisphosphate	−0.214	0.012	Negative
	Tryptamine	−0.157	0.082	Negative
	Kinurenine	−0.153	0.092	Negative
	Melatonin	−0.132	0.124	Negative
	Acetic acid	0.067	0.388	Positive
	Protocatechuic acid	−0.212	0.008	Negative
	Uric acid	−0.203	0.016	Negative
	L-Threonine	−0.168	0.06	Negative
	Biotin sulfone	−0.108	0.318	Negative
	Deoxychilic acid	0.23	0.008	Positive
Coprococcus 1	D-myo-Inositol 1,4,5-trisphosphate	−0.003	0.967	Negative
	Tryptamine	−0.356	0.004	Negative
	Kinurenine	0.048	0.544	Positive
	Melatonin	−0.257	0.004	Negative
	Acetic acid	0.138	0.144	Positive
	Protocatechuic acid	−0.26	0.004	Negative
	Uric acid	−0.098	0.272	Negative
	L-Threonine	−0.205	0.032	Negative
	Biotin sulfone	0.047	0.554	Positive
	Deoxychilic acid	0.028	0.711	Positive
Eggerthellaceae	D-myo-Inositol 1,4,5-trisphosphate	−0.032	0.895	Negative
	Tryptamine	−0.071	0.367	Negative
	Kinurenine	−0.117	0.191	Negative
	Melatonin	0.004	0.958	Positive
	Acetic acid	0.131	0.137	Positive
	Protocatechuic acid	−0.207	0.008	Negative
	Uric acid	−0.087	0.272	Negative
	L-Threonine	0.122	0.155	Positive
	Biotin sulfone	−0.255	0.004	Negative
	Deoxychilic acid	0.15	0.098	Positive
Clostridium sp. BR31	D-myo-Inositol 1,4,5-trisphosphate	0.222	0.012	Positive
	Tryptamine	0.126	0.132	Positive
	Kinurenine	0.166	0.12	Positive
	Melatonin	0.231	0.006	Positive
	Acetic acid	−0.181	0.076	Negative
	Protocatechuic acid	0.23	0.006	Positive
	Uric acid	0.234	0.008	Positive
	L-Threonine	0.016	0.843	Positive
	Biotin sulfone	0.086	0.356	Positive
	Deoxychilic acid	0.081	0.373	Positive
ASD, autism spectrum disorder.
