# Supplementary material for: Multi-omics analyses demonstrate the modulating role of gut microbiota on the associations of unbalanced dietary intake with gastrointestinal symptoms in children with autism spectrum disorder
Source: Gut Microbes. 2023 Nov 27;15(2):2281350. doi: 10.1080/19490976.2023.2281350 (PMC10730204; doi:10.1080/19490976.2023.2281350)
Supplement: Supplemental Material [file KGMI_A_2281350_SM1114.zip › Supplementary Table S9 first revision.xls]

## Sheet: Sheet1
Supplementary Table S9. Altered gut metabolites in children with ASD (n = 180).
Index	Formula	Compounds	TD_mean	ASD_mean	log2_Fold change (TD_mean/ASD_mean)	Fold change (TD_mean/ASD_mean)	P-value	VIP
MW0154679	C26H28N2O5	Obliquine	11709.5	1499.47	2.96515	7.80907	0.0135249	2.64855
MW0168542	C10H12N2	Tryptamine	8628.78	1125.07	2.93915	7.66958	0.000188474	2.97343
MW0141196	C29H28N4O3	1-[(4-Amino-3-methylphenyl)methyl]-5-(2,2-diphenylacetyl)-6,7-dihydro-4H-imidazo[4,5-c]pyridine-6-carboxylic acid	6487.56	914.919	2.82596	7.09087	0.00370716	1.66357
MW0016030	C31H38O11	Baccatin III	7509.14	1073.1	2.80687	6.99764	0.0365305	1.27874
MW0153754	C27H35N5O7S	Met-Enkephalin	5930.13	892.821	2.73162	6.64202	0.0236706	1.50098
MW0000347	C26H26N2O3	Naltrindole	8943.88	1548.18	2.53033	5.77704	0.0204967	1.27872
MW0138003	C28H32O15	Diosmin	8368.41	1905.03	2.13514	4.3928	0.014793	1.68501
MW0105628	C40H54N8O8	Angiotensin IV	9882.03	2547.28	1.95585	3.87945	7.69819e-08	2.91077
MW0123113	C10H16N2O5S	Biotin sulfone	8565.44	2213.36	1.95229	3.86987	0.0106574	1.57492
MW0125208	C16H23NO6	Monocrotaline	10917.1	2872.57	1.92618	3.80048	9.18771e-07	3.01336
MW0151190	C42H70O17S	Hoffmanniolide	3602.99	954.888	1.91579	3.77321	0.0207264	1.8652
MW0054684	C25H36O5	Manoalide	8370.56	2276.61	1.87844	3.67677	7.10064e-10	3.31804
MW0016238	C25H34O6	Budesonide	9385.64	2579.42	1.86341	3.63867	4.19393e-06	3.17004
MW0149235	C2H3FO	Fluoroacetaldehyde	195666	56363.9	1.79555	3.47148	6.1681e-29	5.05567
MW0126314	C5H5N	Pyridine	281002	81236.1	1.79038	3.45907	2.03516e-42	4.6253
MW0115446	C5H4N4O3	Uric acid	78208.1	23070.9	1.76125	3.38991	0.0479114	1.74009
MW0148532	C16H25N5O6	Dihydrozeatin-O-glucoside	4610.59	1481.15	1.63823	3.11285	5.36394e-08	2.98076
MW0102912	C12H20O3	Traumatin	17532.8	5740.29	1.61086	3.05435	0.00707204	2.47768
MW0106732	C34H59NO14	Fumonisin B2	6018.5	2009.04	1.5829	2.99571	0.0186544	1.43042
MW0115265	C7H15O10P	Sedoheptulose 7-phosphate	6212.73	2094.59	1.56856	2.96608	0.0401732	1.98552
MW0146884	C28H36O11	Bruceantin	4852.93	1724.49	1.49269	2.81413	0.0211834	2.17056
MW0115318	C21H39N7O12	Streptomycin	9151.27	3281.11	1.47979	2.78907	0.000210391	2.0721
MW0140506	C22H23NO2	(alphaS,betaS)-alpha-Ethyl-alpha-(4-methoxyphenyl)-beta-phenyl-2-pyridineethanol	38068.4	13763.2	1.46777	2.76594	1.23046e-06	2.41081
MW0123549	C11H12N2	Deoxypeganine	7093.07	2575.07	1.4618	2.75452	1.13532e-06	2.8718
MW0053975	C23H32O6	Hydrocortisone acetate	4912.89	1790.69	1.45605	2.74357	0.000392552	1.57915
MW0016356	C22H28O3	Canrenone	12787	4664.29	1.45495	2.74147	1.85397e-05	2.8302
MEDP0883	C6H4N4O2	Lumazine	21645.2	8009.37	1.43429	2.70249	2.88836e-08	3.64531
MEDN0604	C14H26O4	Tetradecanedioic acid	110852	41253.8	1.42604	2.68707	0.0406101	1.25502
MW0010440	C22H26O6	(+)-Eudesmin	20482.1	7862.13	1.38137	2.60516	0.000971637	2.14513
MW0108333	C49H74N10O12	Microcystin-LR	5131.08	1982.46	1.37197	2.58824	0.0045058	1.86264
MEDN0208	C13H16N2O2	Melatonin	20920.4	8084.1	1.37175	2.58784	2.66417e-05	1.59872
MW0048956	C25H32ClFO5	Clobetasol propionate	15726.3	6097.41	1.36691	2.57917	0.00252506	1.68653
MW0155757	C44H52N8O10	Pristinamycin IC	4242.72	1649.74	1.36275	2.57175	0.000179321	2.63196
MW0015655	C30H52O7P2	All-trans-hexaprenyl diphosphate	45575.4	17785.2	1.35758	2.56254	0.0035795	1.70526
MW0147957	C26H35N5O12S	Cyclothialidine	9176.74	3582.48	1.35702	2.56156	0.00475581	1.49117
MW0006695	C9H13N	Dextroamphetamine	19027.9	7441.13	1.35452	2.55713	6.51461e-05	2.96924
MW0005980	C21H32N6O3	Alfentanil	19985.9	7875.12	1.34361	2.53785	1.22579e-06	2.17603
MW0000439	C18H25NO6	Senecionine N-oxide	8030.48	3171.73	1.34022	2.53189	5.86715e-06	2.56777
MW0053620	C48H82O18	Ginsenoside Re	1906.92	760.732	1.32578	2.50669	0.00284791	2.13732
MW0123033	C28H31N3O6	Benidipine	17765.1	7102.93	1.32256	2.5011	0.00755234	1.74673
MW0148803	C33H40N4O6	D-Urobilin	4942.64	1979.83	1.31991	2.4965	8.51047e-06	1.74394
MW0114723	C40H67NO14	Leucomycin A1	3352.89	1389.59	1.27074	2.41286	3.41393e-05	2.13509
MW0055499	C44H70O16	Ophiopogonin D	22150.8	9251.51	1.2596	2.39429	0.00138976	1.36075
MW0103561	C17H21N4O9P	Flavin mononucleotide	6698.13	2838.6	1.23858	2.35966	0.000299666	1.47897
MW0150741	C49H58FeN4O5	Heme O	4685.96	1993.13	1.23331	2.35105	0.00210573	2.77789
MW0168269	C17H22O3	Podocarpic acid	73546.8	31295.8	1.23269	2.35005	0.00704896	1.74969
MW0102906	C6H6O4	trans-trans-Muconic acid	41621.1	17738.7	1.23042	2.34635	1.51609e-08	2.98099
MW0126634	C16H23N5O	Tegaserod	24163.1	10344.7	1.22392	2.3358	3.81138e-09	3.05301
MW0126847	C10H13N5O	trans-Zeatin	11735.1	5038.81	1.21968	2.32894	0.00460743	2.21217
MW0000250	C30H37N5O5	Ergosine	13982.4	6071.4	1.20351	2.30299	0.00027372	2.2675
MW0103577	C19H25Cl2N3O3	Guanosine	114191	50370.5	1.1808	2.26702	0.00122653	1.81145
MW0139781	C26H29NO	Tamoxifen	5797.57	2583.29	1.16624	2.24426	0.000557152	1.86878
MW0144112	C18H28O3	9,10-EOT	14340	6411.01	1.16142	2.23678	0.0127275	2.06828
MW0114405	C4H10O4	Erythritol	52493.9	23601.1	1.15329	2.22421	0.00263278	1.80818
MW0147019	C29H44O4	Callystatin A	11121.3	5000.35	1.15322	2.2241	4.6397e-06	2.35542
MW0147847	C35H43ClN2O8	Cryptophycin 1	5449.26	2450.66	1.15289	2.22359	0.0186977	1.55279
MW0148962	C43H52N4O6	Epivoacorine	54288.8	24858.4	1.12692	2.18392	0.0174629	1.62859
MW0009260	C26H43NO3	Olvanil	33510.8	15431.7	1.11873	2.17156	7.74791e-08	2.58766
MW0154118	C11H12N2O4	N,N-Dihydroxy-L-tryptophan	264047	122205	1.1115	2.1607	3.44924e-19	5.1848
MW0015269	C18H32O4	8(R)-HPODE	22959.8	10645.4	1.10888	2.15677	0.0003301	2.28568
MW0138237	C29H40N2O9	Geldanamycin	8114.93	3797.77	1.09543	2.13676	0.000148628	1.72134
MW0010085	C31H33N3O6S	Zafirlukast	5563.26	2605	1.09465	2.13561	0.00509447	1.5424
MW0002075	C17H20O2	2,2-Bis(4-hydroxy-3-methylphenyl)propane	40690.5	19122.9	1.08939	2.12784	1.7223e-06	2.17495
MW0009581	C10H15NO	Pseudoephedrine	100834	47426.7	1.08821	2.1261	2.81568e-07	2.44014
MW0142824	C25H32O5	3beta,21-Dihydroxy-pregna-5,7,9(11)-trien-20-one diacetate	13812.2	6511.38	1.0849	2.12124	0.00305913	1.45963
MW0168161	C7H6O4	Protocatechuic Acid	10353.1	4911.97	1.07569	2.10773	0.0299025	1.2805
MW0106120	C12H24N2O4	Carisoprodol	138638	67175.9	1.04531	2.06381	8.38474e-06	1.36244
MW0015258	C18H34O3	9,10-Epoxystearic acid	4239.87	2055.34	1.04464	2.06286	0.00113773	1.57569
MW0169684	C17H19NO3	piperine	38036	18495.1	1.04022	2.05654	0.0307525	1.27644
MW0125195	C24H25FN6O	Mizolastine	12914.9	6282.23	1.03969	2.05579	0.00249919	1.69558
MW0009467	C28H29F2N3O	Pimozide	19314	9498.9	1.02381	2.03328	7.70791e-05	1.74903
MW0053576	C19H24O4	Gibberellin A9	27045.8	13350.1	1.01855	2.02588	7.18682e-06	1.53197
MW0159463	C33H49N5O6	Zizyphine A	28393.5	14041.3	1.01588	2.02214	0.0240333	1.38827
MW0103994	C5H8O5	(S)-2-Hydroxyglutaric acid	91163.9	45136.2	1.01418	2.01975	0.0103697	1.80809
MW0012684	C18H24O2	17beta-Estradiol	66754.6	33078.2	1.01299	2.01808	1.40593e-05	2.31925
MW0154537	C6H9NO4	N-Methyl-2-oxoglutaramate	8.50125e+06	4.22074e+06	1.01018	2.01416	1.36349e-11	4.29042
MW0145042	C39H47N5O5	Amphibine B	3182.63	1586.92	1.00399	2.00554	3.04873e-05	2.20171
MW0154243	C21H26N7O9P	N-Acetyl-N6,N6,O-tridemethylpuromycin-5'-phosphate	1707.98	854.796	0.998637	1.99811	0.0255592	1.35004
MW0104776	C5H8O5	2-Hydroxyglutaric acid	137642	69776.2	0.980113	1.97262	0.0190841	1.96906
MW0111505	C4H6O3	(S)-Methylmalonaldehydic acid	64929.9	32956.4	0.978325	1.97018	7.14482e-06	2.77944
MW0011071	C6H12O4	(2R,3R)-2,3-Dihydroxy-3-methylpentanoic acid	50595.9	25837.7	0.969543	1.95822	0.000891218	1.35287
MW0006597	C20H21FN2O	Citalopram	40990.1	20985.4	0.965887	1.95326	1.38296e-05	1.56277
MW0124655	C13H13N3O3	Lenalidomide	4378.02	2251.81	0.959192	1.94422	0.00281342	1.73625
MW0142043	C10H18N2O5	2,4-Diacetamido-2,4,6-trideoxy-alpha-D-mannopyranose	22008.7	11395	0.949674	1.93144	7.188e-06	2.65287
MW0009893	C13H16N2	Tetrahydrozoline	23631.2	12284.8	0.943819	1.92361	0.000144612	1.86299
MEDN1093	C7H12O5	2-isopropylmalate	12305.8	6443.51	0.933422	1.9098	0.0153812	1.51031
MW0143278	C26H30ClNO2	4-Chloro-alpha-[4-[2-(diethylamino)ethoxy]phenyl]-alpha-phenylbenzeneethanol	75552.9	39657	0.929912	1.90516	0.000681868	1.33671
MW0052653	C20H26O3	Estradiol acetate	223290	117239	0.92947	1.90458	4.38574e-09	2.22189
MW0106525	C9H11NO2	DL-Phenylalanine	24933	13110.3	0.927352	1.90178	0.000243048	1.61513
MW0152013	C25H30O4	Kazinol A	21577	11347.3	0.927144	1.90151	2.6041e-05	2.0713
MW0141516	C26H33NO2	17-[(Benzylamino)methyl]estra-1,3,5(10)-triene-3,17beta-diol	31860	16755.5	0.927108	1.90146	0.000441675	2.2606
MW0113959	C22H24FN3O2	Benperidol	51155.3	26929.4	0.925703	1.89961	1.78743e-05	2.11042
MW0013554	C19H24O3	2-Methoxyestrone	187662	98795.8	0.925617	1.8995	1.95605e-07	2.44054
MW0000472	C8H15NO	Tropine	40491.7	21320.3	0.925401	1.89921	0.00801454	1.63239
MW0169194	C26H34O7	fumagillin	18880.6	9962.51	0.922326	1.89517	0.00291412	1.66321
MW0007135	C22H23NO3	Fenpropathrin	29557	15787.6	0.904711	1.87217	1.16909e-05	1.27278
MW0126069	C11H16N4O4	Pentostatin	22941	12263.4	0.903562	1.87068	0.000233176	1.94172
MEDN1207	C12H16N2O6S	Cysteinyldopa	1.1402e+06	611088	0.899838	1.86586	7.93357e-28	5.7458
MW0140409	C19H25N3O5	(4-{4-[2-(gamma-L-Glutamylamino)ethyl]phenoxymethyl}furan-2-yl)methanamine	43979.7	23596.7	0.898256	1.86381	0.0165961	2.02371
MW0007818	C15H22N2O	Milnacipran	13390.8	7192.36	0.896707	1.86181	2.07336e-05	2.36385
MW0007570	C13H17ClN2	Medetomidine hydrochloride	14632.8	7880.4	0.892864	1.85686	0.000371899	1.39655
MW0154659	C23H32N4O4	Nummularine F	17423.1	9422.74	0.886785	1.84905	0.00461054	1.25732
MW0127015	C17H17ClN6O3	Zopiclone	52092.2	28199.7	0.885387	1.84726	1.83264e-16	1.59756
MW0118596	C9H10O4	2-Hydroxy-3-(4-hydroxyphenyl)propanoic acid	72678.7	39474	0.880631	1.84118	0.0200631	1.47403
MW0007392	C25H28N6O	Irbesartan	7348.5	4033.76	0.865324	1.82175	0.00474715	1.91215
MW0150619	C43H60O12	Goniodomin A	5922	3252.94	0.864343	1.82051	0.0219048	1.79285
MW0152710	C32H45NO9	Lipomycin	1534	847.512	0.855997	1.81001	0.00762664	1.64999
MEDP1178	CH5N	Methylamine	68137.6	37729.2	0.85277	1.80597	0.0155179	1.44734
MW0006472	C22H30O4	Cannabidiolic acid	357214	199590	0.839749	1.78974	2.96143e-06	1.946
MW0049033	C21H28O5	Cortisone	62206.3	35069.5	0.826846	1.7738	2.00133e-05	2.64551
MW0054021	C20H28O5	Ingenol	79087.5	44847.3	0.818428	1.76348	2.32535e-08	2.10831
MW0114733	C6H12O6	L-Gulopyranose	94507.2	53727.2	0.814773	1.75902	0.000190693	2.35664
MW0114324	C6H15O15P3	d-Myo-inositol-1,4,5-triphosphate	165926	94508.3	0.812025	1.75567	8.85179e-12	1.91685
MW0149416	C24H34O5	Gamabufogenin	29589	16918.3	0.806479	1.74894	0.000169568	2.38599
MW0007190	C17H18F3NO	Fluoxetine	21655.1	12409.9	0.803215	1.74498	1.77157e-05	2.32011
MW0009618	C20H19NO3	Pyriproxyfen	62605.5	35923.9	0.801345	1.74273	0.000410734	2.08293
MW0139330	C26H30O11	Phellamurin	4598.05	2646.03	0.79719	1.73771	0.0376824	1.51048
MW0169187	C19H19N7O6	FOLIC ACID	6259.87	3607.19	0.795259	1.73539	0.000145003	2.05925
MW0108686	C19H27NO3	Nateglinide	178493	104760	0.768779	1.70383	5.29216e-07	2.45142
MW0110047	C9H10O3	Tropic acid	23895.7	14196	0.751262	1.68326	0.00826129	1.25923
MW0007448	C24H28N2O3	Ivacaftor	40805.6	24347.4	0.744998	1.67597	0.000573491	1.31797
MW0009109	C12H7Cl2NO3	Nitrofen	90127.3	53793.8	0.744524	1.67542	3.24881e-05	1.62534
MEDP0318	C10H12N2O3	Kinurenine	7403.85	4421.56	0.743718	1.67449	0.0120321	1.26556
ZINC1482107	C6H12O	4-Methyl-2-Pentanone	59306.3	35465.5	0.741769	1.67223	6.69099e-12	3.3312
MW0000215	C23H30N2O5	Deacetylvindoline	6325.82	3788	0.739818	1.66996	0.0131039	1.58463
MW0015404	C18H34O4	9,10-DiHOME	118801	71183.6	0.738925	1.66893	0.0134726	1.98822
MW0000275	C12H10N2	Harman	183888	110296	0.73745	1.66723	0.000881974	1.8455
MW0106726	C4H4O4	Fumaric acid	110857	66946.8	0.72761	1.65589	0.000588616	2.02588
MW0106039	C7H13NO3	Betonicine	64733	39318.2	0.719304	1.64639	0.000564986	1.84253
MW0156401	C35H45NO11	Rifamycin W	17049.7	10356.3	0.719239	1.64631	0.00364297	1.51569
MW0142365	C14H10O4	2-Hydroxy-2H-benzo[h]chromene-2-carboxylate	1069.44	651.689	0.714595	1.64102	1.00477e-05	2.349
MW0122774	C10H12N2O3	Allobarbital	7786.15	4749.38	0.71317	1.6394	0.0170428	1.2505
MW0154138	C38H45N3O12	N1,N5-Di(hydroxyferuloyl)-N10-sinapoyl spermidine	6803.7	4183.2	0.701713	1.62644	0.0455276	2.2259
MEDL02471	C27H33N9O15P2	Flavin Adenine Dinucleotide(FAD)	43215.7	26611.6	0.699502	1.62394	7.28896e-05	1.90836
MW0053962	C15H24	Humulene	49018	30206.8	0.698437	1.62275	0.000455232	2.16593
MW0013426	C15H20O4	2-cis-4-trans-Abscisic acid	91422.9	56548.7	0.693061	1.61671	0.0297749	2.26104
MW0111335	C6H18N4	Triethylenetetramine	36425.1	22563.9	0.690916	1.61431	0.000108302	1.68701
MW0114670	C18H36N4O11	Kanamycin	17560.4	10929.7	0.684074	1.60667	0.000679499	1.39998
MW0143176	C16H18O2	4,4'-(Butane-1,1-diyl)diphenol	15882.9	9930.92	0.677476	1.59934	0.00710662	1.65455
MW0103493	C18H26ClN3	Chloroquine	124365	79032.9	0.654057	1.57359	4.44933e-06	1.89938
MEDP0275	C10H9NO2	Indole-3-Acetic Acid	32559.5	20729.5	0.651394	1.57069	0.0248397	1.71795
MW0006657	C12H19ClNO3P	Crufomate	6750.55	4343.83	0.636038	1.55406	0.0228595	1.37351
MW0106984	C5H6O4	Glutaconic acid	186845	120296	0.635257	1.55321	0.00451193	1.63162
MW0125860	C11H14N2	N-Methyltryptamine	43737.8	28265.9	0.629818	1.54737	0.0434259	1.2503
MW0118342	C24H25ClFN5O3	2-Butenamide,N-[4-[(3-chloro-4-fluorophenyl)amino]-7-[[(3S)-tetrahydro-3-furanyl]oxy]-6-quinazolinyl]-4-(dimethylamino)-	19988.9	12935.9	0.627821	1.54523	0.00281602	1.70556
MEDN0028	C5H9NO5	4-Hydroxy-glutamic acid	39454.4	25552.4	0.626725	1.54406	5.90536e-05	1.70297
FDATN00995	C20H29N3O2	Dibucaine	6082.94	3966.67	0.616842	1.53351	0.043095	1.43547
MW0112868	C5H10O	3-Methyl-2-buten-1-ol	23284.7	15199.9	0.61532	1.5319	0.00750178	1.65752
MW0154452	C7H10N4O	N-Formyl-4-amino-5-aminomethyl-2-methylpyrimidine	63010	41453.5	0.604088	1.52002	9.37822e-05	1.67358
MW0106387	C11H16N4O4	Dexrazoxane	26504.7	17509.7	0.598093	1.51371	0.0111254	1.88225
MEDN0406	C9H10O3	3-(3-Hydroxyphenyl)Propionate Acid	2.52306e+06	1.67182e+06	0.593751	1.50917	0.00989421	1.29256
MW0140674	C21H27NO5	(S)-Autumnaline	112605	75049.7	0.585352	1.50041	0.000438571	1.25391
MW0009764	C21H27NO5	Spirotetramat	80171.3	53456.3	0.584726	1.49975	0.000524927	1.56359
MW0007766	C8H9NO2	Methyl anthranilate	323339	220098	0.554902	1.46907	0.0072556	1.60785
MW0126892	C17H20N2O2	Tropisetron	27212.2	18649.7	0.545102	1.45912	0.000895637	1.54202
MW0111038	C8H10N3O3SNa	Fenaminosulf	22966.4	15793.2	0.540222	1.4542	0.00118612	1.3502
MW0148612	C40H68O7P2	di-trans,poly-cis-Octaprenyl diphosphate	3293.35	2268.5	0.537819	1.45178	0.0013208	1.83941
MW0055182	C14H26O2	Myristoleic acid	23391.1	16134.8	0.535787	1.44973	0.0234706	1.42147
MW0102922	C15H26O6	Tributyrin	99674.8	68764.1	0.535573	1.44952	0.000949136	2.0599
MW0010614	C20H24O6	Lariciresinol	173834	119992	0.534776	1.44872	0.000267863	1.46328
MW0124718	C11H12N2O2	L-Tryptophan	770768	536089	0.523826	1.43776	2.11831e-05	2.47205
MW0054164	C5H6O4	Itaconic acid	41656	29141.5	0.515452	1.42944	0.0213627	1.42011
MW0148971	C22H20O9	epsilon-Rhodomycinone	37917.2	26641.9	0.509154	1.42322	3.25966e-05	1.83654
MW0126484	C19H18FN3O	Rucaparib	63015.7	44289.4	0.508749	1.42282	0.00117155	1.80846
MW0017134	C14H26O2	cis-11-Methyl-2-dodecenoic acid	49433.8	34879.2	0.503132	1.41729	0.0358457	1.48533
MW0155592	C20H35N3	Piptanthine	471607	334169	0.497006	1.41128	1.19904e-25	1.41954
MW0154673	C26H30O7	Obacunone	475222	336922	0.496186	1.41048	8.62034e-05	2.91411
MEDN1534	C6H12O6	D-Tagatose	492790	350483	0.49163	1.40603	0.00245638	1.66318
MW0144296	C25H41NO9	Aconine	44027.3	31350.8	0.489895	1.40434	0.0139309	1.25824
MW0055469	C18H34O2	Oleic acid	286456	206110	0.474904	1.38983	0.0290088	1.4734
MW0126433	C19H23NO4	Reticuline	97386.9	70295.8	0.470289	1.38539	0.00283204	1.36066
MW0126512	C9H15N5O3	Sapropterin	109662	79494.7	0.464138	1.37949	0.00176718	1.56524
MW0122843	C3H4N4O2	Ammelide	30966.5	22523.2	0.459295	1.37487	1.81697e-12	3.0487
MW0115247	C7H6O2	Salicylaldehyde	35169.4	25684.4	0.453428	1.36929	0.00307568	1.55473
MW0144964	C19H27NO4	alpha-Eucaine	86690.2	63421.7	0.450891	1.36688	0.00212999	1.32806
MW0008802	C11H19NO9	N-Acetylneuraminic Acid	342225	250400	0.450708	1.36671	0.0159412	1.5239
MW0126448	C17H20N4O6	Riboflavin	200159	146669	0.448587	1.3647	4.80857e-06	1.7186
MW0009923	C15H24N2O4S	Tiapride	131205	96530.7	0.442764	1.35921	0.0286697	1.27378
MW0110630	C8H11N5	1-Phenylbiguanide	167012	122937	0.442038	1.35852	0.0143851	1.43699
MEDP0071	C8H16N2O3	Glycyl-L-leucine	237629	175191	0.439784	1.3564	0.00465947	1.2533
MEDN1666	C7H11NO5	N-Acetyglutamic acid	481233	355481	0.436964	1.35375	0.000651337	1.72672
MEDN1246	C6H9N3O2	3-(pyrazol-1-yl)-L-alanine	86149.4	64733.2	0.412335	1.33084	0.00470029	1.69242
MW0010027	C5H11NO2	L-Valine	262804	199013	0.401125	1.32054	0.00249574	1.98125
MW0113926	C3H7NO	Aminoacetone	91381.5	69723.6	0.390254	1.31062	0.00195328	1.44607
MW0007548	C35H38N4O6	Manidipine	195085	149552	0.383456	1.30446	0.0212352	1.55388
MW0124758	C17H19FN4O4	Marbofloxacin	65455.7	50479.2	0.37483	1.29669	0.0423803	1.36551
MW0146965	C38H40N2O7	Calafatimine	5808.07	4500.72	0.367902	1.29047	0.00136693	1.33078
MW0168624	C8H9NO4	4-Pyridoxic acid	109812	85771.4	0.356471	1.28029	0.00978897	1.79391
MW0126529	C12H18N2O3	Secobarbital	201137	157630	0.351635	1.27601	0.0314258	1.2751
MEDN0031	C5H7NO3	L-Pyroglutamic Acid	495720	389740	0.347014	1.27192	0.0116613	1.2914
MW0147502	C20H28O6	Cinncassiol C2	30716.2	24217.5	0.34295	1.26835	0.0296233	1.63252
MEDN0018	C3H7NO3	L-Serine	45725.1	36152.7	0.338883	1.26478	0.00109117	1.86509
MW0108267	C3H6O2	Methyl acetate	209529	165995	0.336013	1.26226	0.00868341	1.48582
MEDL01840	C8H11NO2	Vanillylamine	781127	626870	0.31739	1.24607	0.00871538	1.55745
MW0010395	C2H4	Ethylene	15167.9	12253.9	0.307786	1.23781	8.83566e-05	1.96503
MW0107967	C9H11NO3	L-Tyrosine	750859	607840	0.304851	1.23529	0.0102794	1.81163
MW0103114	C36H60O2	Vitamin A palmitate	7803.63	6345.12	0.298496	1.22986	0.00168225	1.83116
MW0017168	C22H36O2	cis-7,10,13,16-Docosatetraenoic acid	5477.32	4548.54	0.268068	1.20419	0.0115803	2.0313
MW0143324	C13H20O2	4-Heptyloxyphenol	473929	393782	0.267276	1.20353	0.0283557	1.36633
MW0107893	C6H13NO2	L-Isoisoleucine	3.23166e+06	2.69251e+06	0.263325	1.20024	0.0104592	1.54965
FDATN01519	C9H11NO2	D-Phenylalanine	2.53018e+06	2.14141e+06	0.240679	1.18155	0.00889594	1.64523
MW0111075	C8H14N2O5	Trometamol	24009	20438.3	0.232302	1.17471	0.0206882	1.4118
MEDP0823	C9H10O3	(R)-2-Hydroxy-3-phenylpropionic acid	373658	318759	0.22925	1.17223	0.00834024	1.62056
MEDP1310	C11H12N2O3	4-hydroxy-L-tryptophan	106949	92285.2	0.212749	1.15889	0.0322913	1.34649
MW0104770	C9H8O3	2-Hydroxycinnamic acid	799609	693921	0.204524	1.15231	0.015463	1.31944
MW0144131	C20H30O2	9beta-Pimara-7,15-dien-19-oate	6152.1	5348.59	0.20192	1.15023	0.00545908	1.49305
MW0107960	C4H9NO3	L-Threonine	174352	151583	0.20189	1.1502	0.0241392	1.27911
MW0105409	C2H4O2	Acetic acid	205448	227344	-0.146103	0.903688	0.00320693	1.41704
MW0151267	C41H58O2	Hydroxyspirilloxanthin	526277	584079	-0.150341	0.901037	2.33376e-05	1.9277
MW0144030	C30H42O	8'-apo-beta-Carotenol	125276	139344	-0.153538	0.899043	0.00287359	1.6281
MW0149552	C30H50O	Germanicol	716452	798151	-0.155792	0.89764	6.10458e-07	2.28666
MW0054281	C34H54O8	Lasalocid	54558.3	60939.3	-0.159574	0.89529	0.00183742	1.3724
MW0147518	C8H12O2	cis-1,2-Dihydro-3-ethylcatechol	93703.4	104692	-0.159982	0.895036	1.74853e-10	3.41779
MW0114665	C11H16O	Jasmone	2.15627e+06	2.40922e+06	-0.160028	0.895008	0.000604807	1.9049
MW0002681	C6H6ClNO	2-Amino-5-chlorophenol	13001.2	14546	-0.16198	0.893798	0.000125386	1.6645
MW0153769	C37H50N2O	Methanophenazine	637346	713790	-0.163423	0.892904	4.33257e-06	2.21675
MW0151774	C29H46O7	Iriomoteolide 1a	211499	237406	-0.166705	0.890875	1.19152e-06	2.32755
MW0168485	C47H82O14	(2R)-2-[(2S,3S,6R)-6-[(2R,3S)-3-[(2R,5S,6R)-6-[[(2R,3S,5R,6R)-6-[(R)-[(2S,5S)-5-[(2R,3R,5S)-5-[(2R,5R,6S)-6-Ethyl-5-hydroxy-5-methyloxan-2-yl]-2-hydroxy-3,5-dimethyloxolan-2-yl]-5-methyloxolan-2-yl]-hydroxymethyl]-6-hydroxy-3,5-dimethyloxan-2-yl]methyl]-6-hydroxy-5-methyloxan-2-yl]-2-hydroxybutyl]-3-methyloxan-2-yl]propanoic acid	331336	375475	-0.18042	0.882446	6.88827e-05	1.96148
MW0157161	C41H58O2	Spheroidenone	414673	471805	-0.186214	0.878909	1.08231e-06	2.45612
MW0126295	C5H4N2O2	Pyrazine-2-carboxylic acid	195063	222537	-0.190104	0.876543	0.000371713	1.39541
MEDP1046	C18H15O4P	Triphenyl phosphate	28791.3	32915.3	-0.193126	0.874708	6.5558e-11	3.28653
MW0146598	C7H5Cl3	Benzotrichloride	57121	65558.5	-0.198763	0.871297	1.71746e-13	3.46075
MW0006844	C24H38O4	Diisooctyl phthalate	112965	129685	-0.199137	0.871071	7.61356e-10	3.35544
MW0049240	C22H29FO4	Desoxymethasone	16155.2	18561.1	-0.200285	0.870378	0.00922798	1.3205
MW0011579	C18H36O3	(R)-10-Hydroxystearate	67989.4	78269.7	-0.203146	0.868654	0.0360991	1.43924
MW0142705	C9H6Cl2O4	3,5-Dichloro-4-hydroxyphenylpyruvate	30448.3	35061.7	-0.203536	0.86842	0.000905103	1.74672
MW0110017	C12H27O4P	Tributyl phosphate	262723	304510	-0.212949	0.862772	0.000163021	1.56838
MW0013478	C37H54O3	2-Hexaprenyl-6-methoxy-1,4-benzoquinone	73578.4	85324.8	-0.213681	0.862334	7.57308e-11	3.23463
MW0013300	C28H48O6	24-Epi-Brassinolide	21115.2	24505.9	-0.214846	0.861638	0.00030807	1.72665
MEDN1183	C11H14O4	Multifidol	43864.7	51079.3	-0.219676	0.858758	0.0377362	1.40942
MEDTN00718	C12H12Cl2N2O4	5,6-Dichlorobenzimidazole riboside	47437.1	55338.1	-0.222257	0.857223	4.5635e-11	3.23647
MW0155720	C40H68O7P2	Prephytoene diphosphate	353589	413959	-0.227415	0.854164	0.000530976	1.84284
MW0014794	C10H9NO3	5-Hydroxyindole-3-acetic acid	28917.4	33950.8	-0.231507	0.851745	0.00166819	1.46298
FDATN00851	C44H69NO12	Tacrolimus (FK506)	20196.7	24047.9	-0.251793	0.839852	0.0326545	1.70005
MW0009101	C12H19N3O	Procarbazine	54141.4	64632.5	-0.255526	0.837682	0.0460548	1.3099
MW0005094	C8H7NO	4-Hydroxybenzyl cyanide	20393.2	24428.1	-0.260456	0.834824	2.46761e-09	2.59629
MW0016247	C13H18ClNO	Bupropion	64852.8	77693.3	-0.260622	0.834728	0.000238514	1.52075
MW0009085	C12H9N3O5	Nifuroxazide	53153.6	63824.2	-0.263938	0.832812	9.79257e-14	3.64119
MW0143688	C34H48O9	5-Oxoavermectin''2a'' aglycone	31879.7	38453.2	-0.270465	0.829052	0.0224528	2.15541
MW0143146	C14H9Cl2N3S	4-(3,4-Dichlorophenyl)-5-(4-pyridinyl)-2-thiazolamine	30369.3	36742.6	-0.274844	0.82654	0.00396944	1.59739
MW0111276	C12H21N	Rimantadine	105249	127967	-0.281965	0.82247	0.0334937	1.25977
MEDTN00356	C20H20NO4	Proglumide	30669.4	37400.6	-0.286261	0.820024	5.03289e-09	2.04679
MW0000499	C9H13NO	(-)-Norephedrine	5890.14	7188.04	-0.287295	0.819437	0.00227929	1.26648
MW0140135	C10H14O	(+)-Sabinone	4392.37	5375.19	-0.291317	0.817156	0.023406	1.26725
MW0052424	C27H42O3	Diosgenin	11793.7	14456.8	-0.293735	0.815788	7.62003e-06	2.11596
MW0111314	C40H84N2O5PS	Thioetheramide PC	70247.2	86279.4	-0.296574	0.814184	2.37487e-06	2.12209
MW0063433	C15H18O3	Santonin	32732.9	40393.6	-0.303384	0.81035	0.0247746	1.28103
MEDN1129	C4H8O4	Erythrose	432158	534105	-0.305565	0.809125	0.0400914	1.51393
MW0049216	C24H40O4	Deoxycholic acid	934371	1.15726e+06	-0.308642	0.807402	0.0387078	1.26587
MW0144917	C44H82O13	alpha,alpha'-Trehalose 6-mycolate	4537.2	5641.01	-0.314151	0.804324	8.49148e-06	1.97859
MEDP0585	C18H28O2	FFA(18:4)	48325.5	60252.6	-0.318238	0.802049	0.0382077	1.32081
MW0108457	C7H16N2O2	N(6)-Methyllysine	20427.7	25512.6	-0.320685	0.800689	0.0230035	1.429
MW0149019	C27H32O3	Estradiol-17-phenylpropionate	129443	161912	-0.322888	0.799468	2.87111e-09	1.95244
MW0009530	C12H17NO2	Promecarb	41741.7	52290.3	-0.325055	0.798268	0.00720617	1.65553
MEDP1660	C22H42O4	Bis(2-ethylhexyl) adipate	15951.1	20007.3	-0.326875	0.797262	0.0185935	1.90306
MEDP1295	C9H13N3O5	Cytarabine	15705.5	19732.2	-0.329278	0.795935	0.00917041	1.41104
MW0147445	C27H42O	Cholesta-3,5-dien-7-one	122237	154017	-0.333406	0.79366	0.0461876	1.46762
MW0151749	C33H38N4O4	Integerressine	212876	271133	-0.348986	0.785136	0.00150114	1.94359
MW0154982	C37H44ClNO4	Penitrem C	51566	65698.7	-0.349446	0.784886	0.0192181	1.30269
MW0151702	C14H12BrNO2	Imide	106838	136810	-0.356753	0.78092	8.7149e-08	1.79585
MW0004976	C6H6FN	4-Fluoroaniline	13402.9	17207	-0.360446	0.778924	0.000146576	1.57592
MW0000043	C20H16N2O5	10-Hydroxycamptothecin	254250	326543	-0.361026	0.778611	1.40664e-05	2.44813
MW0102960	C27H46O5	3alpha,7alpha,12alpha-Trihydroxy-5beta-cholestanoate	76235.6	98515.2	-0.369881	0.773846	0.0444414	1.41711
MW0111163	C8H11N	N,N-Dimethylaniline	51030.3	66110	-0.373514	0.7719	1.87263e-08	2.19381
MW0123128	C15H26O2	Bisabolol oxide A	30874.8	40509.8	-0.39184	0.762157	0.0104404	1.41073
MW0155485	C9H10O	Phenylacetone	23319.2	30642.9	-0.394037	0.760997	6.22227e-11	3.51869
MW0156371	C17H33N6O7P	Rhizocticin C	4991.13	6575.45	-0.397724	0.759055	0.0022286	1.50488
MW0006882	C10H12N2O5	Dinoterb	17163.2	22698.2	-0.403259	0.756148	4.60702e-24	4.97058
MW0009631	C17H13ClN2O4	Quizalofop	5112.32	6768.31	-0.404818	0.755332	0.0169592	1.83318
MW0006282	C7H7O5P	Benzoyl phosphate	17595.5	23305.2	-0.405444	0.755004	9.70355e-12	1.87413
MW0146479	C24H40O4	Avideoxycholate	31201.2	41384.6	-0.407492	0.753933	0.0242704	1.85453
MEDL02569	C13H8O4	1,7-Dihydroxyxanthone	32446.4	43284.1	-0.415778	0.749615	0.000141857	1.79775
MW0115225	C16H23N5O6	Raphanatin	35285.5	47546.9	-0.430276	0.74212	0.0495544	1.34539
MW0010168	H2O3S2	Thiosulfuric acid	285749	389813	-0.448033	0.733041	5.27756e-09	3.52422
MW0140483	C18H32O4	(8E,10S,12Z)-10-Hydroperoxyoctadeca-8,12-dienoate	28104.6	38400.9	-0.450335	0.731873	2.18643e-12	3.67889
MW0142939	C12H6Cl2O2	3-Hydroxy-2,8-dichlorodibenzofuran	668153	913801	-0.451702	0.73118	1.47385e-10	2.54326
MW0010167	H3O4P	Ortophosphate	343001	478002	-0.478801	0.717574	0.000664108	1.60478
MW0015644	C20H32O	All-trans-13,14-Dihydroretinol	74073.8	103341	-0.480384	0.716787	4.38627e-11	1.94337
MW0151207	C32H54O2	Hopane-29-acetate	9014.25	12612.4	-0.484564	0.714713	0.0150667	1.34788
MW0169527	C21H22O10	Prunin	17329.9	24300.6	-0.487735	0.713144	0.0011468	2.64677
MW0122829	C6H8ClN7O	Amiloride	32520.4	45608.7	-0.487965	0.71303	1.27037e-06	2.48275
MW0145031	C22H47NO5	Aminopentol	2286.29	3228.37	-0.497795	0.708188	0.0191432	1.57962
MW0146457	C35H50O8	Avermectin A1a aglycone	18705.1	26475.3	-0.501217	0.706511	0.0373092	3.01934
MW0149150	C16H12ClNO4S	Fenthiaprop	187027	266705	-0.511996	0.701252	7.28885e-11	2.05134
MW0158014	C6H14O8S2	Treosulfan	16492.4	23568.7	-0.515073	0.699758	2.76325e-07	1.78999
MW0006905	C19H29NO5	Dipivefrin	53742.1	77296.5	-0.524352	0.695271	0.00746226	1.25285
MW0142158	C24H34O6	21-Acetoxy-11beta,17-dihydroxy-6alpha-methylpregn-4-ene-3,20-dione	7814.81	11278.5	-0.529297	0.692892	7.35441e-06	1.38453
MW0062149	C21H28O5	Prednisolone	38038.6	55135.8	-0.535525	0.689908	0.0219172	1.85493
MW0106508	C4H9NO2S	DL-Homocysteine	18839.1	27335.5	-0.537045	0.689181	3.86338e-07	2.71911
MW0155740	C30H52O7P2	Presqualene diphosphate	29332.9	42580.4	-0.537669	0.688883	0.00143417	1.64346
MW0049247	C24H31FO6	Dexamethasone acetate	18230.3	26522	-0.54085	0.687366	0.00396385	1.42381
MW0012673	C20H24O2	17alpha-Ethinylestradiol	4.94585e+06	7.20092e+06	-0.541963	0.686836	0.000767014	1.65868
MW0009714	C25H37NO4	Salmeterol	174830	255118	-0.545211	0.685291	0.00299598	1.51693
MW0142888	C6H11O9P	3-Dehydro-D-glucose 6-phosphate	101331	148946	-0.555718	0.680319	0.000275112	1.51139
MW0006624	C9H9Cl2N3	Clonidine	5929.32	8759.69	-0.563013	0.676887	0.0154559	1.74328
MW0007559	C25H35NO5	Mebeverine	13858.3	20537.5	-0.567512	0.67478	0.00910358	1.27401
MW0143687	C33H44O8	5-Oxoavermectin''1b'' aglycone	68861.7	102172	-0.569224	0.673979	0.0276386	2.07279
MW0107876	C4H9NO5S	L-Homocysteic acid	32766	49050.9	-0.582082	0.667999	1.6268e-14	3.18608
MW0110865	C8H11Cl2N3O2	Uracil mustard	12206.4	18306.3	-0.584707	0.666785	3.71133e-14	3.05622
MW0140188	C16H28O4	(10S)-Juvenile hormone III diol	6082.74	9188.21	-0.595061	0.662016	0.00704552	1.61405
MW0111420	C14H19NO8	(2Z)-((4R,5S,6S)-6-(beta-D-Glucopyranosyloxy)-4,5-dihydroxycyclohex-2-en-1-ylidene)acetonitrile	5005.27	7625.21	-0.607329	0.656411	0.00040965	1.71675
MW0111409	C3H6O4	(2R)-2,3-Dihydroxypropanoic acid	11021.1	16898.7	-0.616645	0.652186	3.0654e-07	2.16379
MW0142703	C7H6Cl2O4	3,5-Dichloro-2-methylmuconate	23722.3	36379.8	-0.616891	0.652074	3.14997e-07	2.46805
MW0109797	C36H53N7O6	Telaprevir	21421	32993.7	-0.623165	0.649245	0.00495986	1.98167
MW0124126	C9H6F3N3O	Flonicamid	4654.46	7187.21	-0.626819	0.647603	0.0402632	1.56124
MW0126758	C8H10ClN5O3S	Thiamethoxam	68593.1	106314	-0.632201	0.645191	2.6796e-12	2.88597
MW0001578	C31H32N4O3	1H-Imidazo[4,5-c]pyridine-6-carboxylic acid,1-[[4-(dimethylamino)-3-methylphenyl]methyl]-5-(2,2- diphenylacetyl)-4,5,6,7-tetrahydro-,(6S)-	31090.4	48218.6	-0.633123	0.644779	0.00778461	1.36374
MW0126310	C17H22O5	Pyrethrosin	31450.7	48945.3	-0.638076	0.642569	0.0261766	1.77342
MW0008850	C28H41NO3	N-Arachidonoyl dopamine	15173.6	23623.9	-0.638687	0.642297	0.00874253	2.04477
MW0006511	C15H18Cl3NO	Carpropamid	17596.5	27458.6	-0.641967	0.640839	1.11566e-05	1.41788
MW0012685	C24H32O8	17beta-Estradiol 3-beta-D-glucuronide	48199.6	75305.5	-0.643732	0.640055	1.86237e-11	2.81301
MW0156393	C35H60O4	Ribosylhopane	4447.18	6974.31	-0.649161	0.637651	0.000751005	1.27007
MW0147483	C26H46NO7P	Ciliatocholate	2994.07	4723.14	-0.65764	0.633915	0.00195808	1.75617
MW0145111	C17H27N5O4	Angiotensin(5-7)	29227.3	46176.4	-0.659843	0.632947	0.000471221	1.81357
MW0049036	C21H36O5	Cortol	5815.28	9204.5	-0.662492	0.631786	0.0159537	1.71851
MW0148968	C35H36N4O6	Epoxypheophorbide a	7163.08	11364.6	-0.665899	0.630296	0.00943312	1.48828
MW0139598	C17H14O4S	Rofecoxib	2781.51	4421.06	-0.668525	0.62915	0.0391832	1.57718
MW0126458	C23H27FN4O2	Risperidone	3455.57	5502.58	-0.671182	0.627992	0.0250904	1.7287
MW0139125	C25H27NO	N-Desmethyltamoxifen	12233.4	19485.9	-0.671598	0.627811	0.0211555	1.71678
MW0139389	C21H24O8	Polydatin	6856.15	10960.6	-0.676858	0.625526	0.0190596	1.29932
MW0015185	C27H42O	7-Dehydrodesmosterol	11323.8	18233.2	-0.687207	0.621055	0.00465626	1.34099
MW0124752	C24H26O6	Mangostine	19594.8	32299.3	-0.721034	0.606662	0.0112526	1.62522
MW0105431	C5H7ClN2O3	Acivicin	4266.56	7104.63	-0.735685	0.600533	9.58686e-10	2.92186
MW0123158	C12H21N3O5S3	Brinzolamide	7258.49	12108.5	-0.738275	0.599456	0.0127325	1.96458
MW0144288	C36H45NO13	Aclacinomycin S	37499.5	62652	-0.740489	0.598536	0.00382628	1.69982
MW0103589	C10H15N5O11P2	Guanosine-5'-diphosphate	35672.4	59698.7	-0.742891	0.597541	1.84035e-06	1.41202
MW0142767	C35H45NO10	34a-Deoxy-rifamycin W	32603.2	54616.1	-0.744311	0.596953	0.00348852	1.81436
MW0003199	C7H7NO4	2-Methoxy-5-nitrophenol	70350.4	118329	-0.75017	0.594534	1.8635e-10	2.39248
MW0141401	C27H42O3	14alpha-Hydroxy-5beta-cholest-7-ene-3,6-dione	18443	31305	-0.763319	0.589139	0.00363704	1.3369
MW0124099	C16H16N2O3S	Febuxostat	8418.94	14332.7	-0.767595	0.587396	0.0101497	1.32498
MW0146939	C34H34N4O5	C-13(2)-Carboxypyropheophorbide a	3550.91	6051.31	-0.769059	0.5868	0.0406108	1.91601
MW0149227	C17H10F6N4S	Flubenzimin	6968.33	11906.2	-0.772828	0.585269	6.27747e-05	1.93528
MW0147281	C29H36N4O4	Ceanothine B	27915.7	48002.1	-0.782021	0.581551	1.23821e-05	2.57927
MW0118913	C4H4N2OS	2-Thiouracil	30397.6	52369.6	-0.784773	0.580443	8.76783e-05	2.75567
MW0114484	C6H4O3	Furan-2,5-dicarbaldehyde	5091.6	8789.24	-0.787618	0.5793	1.00165e-09	2.89879
MW0103352	C9H13N2O8P	2'-Deoxyuridine 5'-monophosphate	30914.7	54023.3	-0.80529	0.572247	0.000187346	1.31764
MW0104831	C5H8O3	2-Oxopentanoic acid	105710	184949	-0.807019	0.571562	1.69734e-11	3.38727
MW0142917	C24H36O3	3-Ethoxyandrosta-3,5-dien-17beta-ol propanoate	16579.6	29160.1	-0.814589	0.568571	0.00229334	1.90359
MW0103478	C10H14N5O7P	AMP	7957.53	14010.9	-0.816155	0.567954	0.0139359	1.35383
MW0012742	C22H28O3	Norethindrone acetate	9230.82	16356.9	-0.825365	0.564339	0.0368606	2.11233
MW0000440	C18H23NO5	Seneciphyllin	109226	193691	-0.826449	0.563915	8.99524e-05	1.95912
MW0052348	C27H34F2O7	Difluprednate	10383.1	18501.6	-0.833409	0.561202	0.0174401	1.47499
MW0016134	C24H31FO6	Betamethasone acetate	6902.34	12340.9	-0.838293	0.559305	5.41891e-06	2.22718
MW0002199	C6H3Cl3O	2,4,6-Trichlorophenol	4522.59	8090.58	-0.839095	0.558994	3.12474e-30	4.79171
MW0146491	C27H38O4	Azafrin	1616.12	2901	-0.844016	0.557091	0.00935683	2.31814
MW0149121	C34H47NO10	Falaconitine	5064.35	9119.84	-0.84863	0.555312	0.0444934	1.4385
MW0124422	C8H5NO2	Indole-5,6-quinone	8263.57	14949.6	-0.855269	0.552762	0.00210452	2.01212
MW0010222	HS2O3	Thiosulfate	32334.6	58808.9	-0.862957	0.549825	0.00625664	2.15865
MW0139730	C27H30O6	Sofalcone	25456.2	46340.1	-0.864244	0.549334	0.00393067	1.34377
MW0159781	Na2HPO4	Dibasic sodium phosphate	25426.8	46454.7	-0.869476	0.547345	0.00521585	2.67683
MW0014677	C7H13NO3	5-Acetamidopentanoic acid	25513.9	46780.3	-0.874619	0.545398	8.63046e-06	2.17723
MW0105075	C8H14O3	3-Ketovalproic acid	12469	22866	-0.874861	0.545306	6.22756e-12	3.85152
MW0144056	C33H32MgN4O3	8-Ethyl-12-methyl-3-vinylbacteriochlorophyllide d	5031.26	9286.42	-0.884202	0.541787	3.18436e-10	3.16536
MW0108963	C4H11O3PS	O,O-Diethyl hydrogen thiophosphate	52692.8	97532.7	-0.88828	0.540258	0.0127747	2.49148
MW0150702	C37H40N4O7	Haplophytine	13464.8	25004.5	-0.892994	0.538495	0.00225645	2.44996
MW0000424	C33H40N2O9	Reserpine	73082.9	135850	-0.894413	0.537966	0.000234359	2.00839
MW0054114	C5H12O7P2	Isopentenyl pyrophosphate	1604.18	2982.92	-0.894892	0.537788	0.0019961	1.66431
MW0169367	C5H9NO2	L-(-)-Proline	1144.31	2134.08	-0.89914	0.536206	1.71848e-07	2.33744
MW0154597	C33H25N3O3	Norbormide	15185.8	28527	-0.909605	0.532331	6.93556e-05	1.88106
MW0141466	C25H36O4	16alpha,17-Isopropylidenedioxy-6alpha-methylprogesterone	6472.17	12201.6	-0.914753	0.530435	0.0100514	1.50282
MW0146841	C31H42N6O7	BQ-123	52399.5	99220.3	-0.921081	0.528113	0.000329816	2.67154
MW0149266	CH3O5P	Formyl phosphate	38122.1	72756.1	-0.93244	0.523971	3.1458e-15	3.97447
MW0148981	C29H38O11	Eriocarpin	14008	26894.3	-0.941045	0.520855	6.34697e-05	1.98178
MW0104968	C9H11NO3	3-Amino-3-(4-hydroxyphenyl)propanoic acid	16561.2	31887.3	-0.945175	0.519367	5.6894e-06	2.10433
MW0142193	C34H43NO11	27-O-Demethyl-25-O-desacetylrifamycin SV	10017.6	19359.6	-0.950509	0.51745	1.98808e-05	2.9548
MW0141677	C21H24N2O3	19-Hydroxytabersonine	1424.32	2760.69	-0.954758	0.515928	0.00150206	2.18332
MW0015167	C27H42O4	7alpha-Hydroxy-3-oxo-4-cholestenoate	1754.54	3428.72	-0.96658	0.511718	0.0003027	1.5741
ZINC4655034	C29H44O2	Zeta1-Tocopherol	7023.3	14353.7	-1.0312	0.489303	0.000259043	2.00518
MW0144146	C24H33FO6	9-Fluoro-11beta,17,21-trihydroxy-2alpha-methylpregn-4-ene-3,20-dione 21-acetate	2896.99	5981.06	-1.04585	0.48436	0.00764292	1.69597
MW0146517	C55H72MgN4O6	Bacteriochlorophyll b	2279.06	4735.89	-1.0552	0.481232	0.0336961	1.50252
MW0116050	C13H20N4O3	(R)-Lisofylline	12632	26706.7	-1.08011	0.472991	0.00511841	1.25948
MW0126642	C6H6N6O2	Temozolomide	5220.83	11310.8	-1.11535	0.461578	3.97412e-06	1.84162
MW0156544	C31H34O8	Sarothralin	3481.15	7603.6	-1.12712	0.45783	2.46555e-08	3.71378
MW0108634	C6H9NO5	N-Acetyl-L-aspartic acid	20873	45752.4	-1.13221	0.456217	4.77915e-05	1.49367
MW0149160	C20H30O	Ferruginol	11920.5	26130.9	-1.13232	0.456182	5.8135e-06	3.53471
MW0139004	C37H53NO8	Moxidectin	6505.46	14382	-1.14454	0.452334	0.00343282	1.52899
MW0015610	C23H28O11	Albiflorin	890.523	2010.82	-1.17506	0.442866	3.54056e-05	2.01696
MW0000006	C17H23NO3	(-)-Atropine	6781.29	15908.7	-1.23019	0.426262	2.53365e-05	1.89765
MW0006827	C16H18N2O3	Difenoxuron	6292.35	14798.6	-1.23379	0.4252	0.000149522	2.15604
MW0015657	C25H44O7P2	All-trans-Pentaprenyl diphosphate	437.841	1040.53	-1.24885	0.420785	0.000271553	1.88088
MW0005664	C16H15N	5H-Dibenzo[a,d]cyclohepten-5,10-imine,10,11-dihydro-5-methyl-,(5S,10R)-	15819.2	39116.5	-1.3061	0.404413	0.0165824	1.38303
MW0127618	C15H14O7	(-)-Gallocatechin	1053.94	2638.38	-1.32387	0.399463	6.94293e-05	1.63181
MW0124130	C12H6F2N2O2	Fludioxonil	3822.64	9645.18	-1.33524	0.396326	0.0222817	1.25867
MW0142099	C6H4Cl2O2	2,6-Dichlorohydroquinone	8015.83	20918.4	-1.38385	0.383195	1.42486e-14	3.68399
MW0155513	C35H52O8	Phorbol 12-tiglate 13-decanoate	38454.2	100926	-1.39208	0.381015	2.64688e-17	4.37702
MW0006739	C19H19FN2O	Desmethylcitalopram	4568.93	12096.7	-1.40469	0.377699	0.000767723	2.04941
MW0006359	C22H18N2	Bifonazole	16788.5	45913.8	-1.45146	0.365652	0.00294005	1.73909
MW0157906	C20H34O6	Thromboxane B2	198898	550237	-1.46802	0.361477	2.81331e-08	3.82104
MW0106287	C5H10N2O3S	Cys-Gly	30367.2	87695.5	-1.52999	0.34628	0.0167513	1.89891
MW0154040	C27H29N3O9	Myxochelin C	6247.26	18356.3	-1.55498	0.340333	9.06809e-07	3.53465
MW0124192	C14H21NO3	Furmecyclox	16143.7	48734.4	-1.59396	0.33126	5.09405e-06	2.9572
MW0137629	C17H23NO4	Cetraxate	9493.01	29146.2	-1.61837	0.325704	1.90137e-06	2.79796
MW0141459	C29H36O4	16alpha,17alpha-Dihydroxyprogesterone acetophenide	28679.3	89505.5	-1.64197	0.320419	1.46413e-12	3.52315
MW0147861	C32H48O8	Cucurbitacin C	12168.2	38157.4	-1.64884	0.318896	0.00314545	1.51024
MW0139593	C33H40O19	Robinin	2242.59	9455.7	-2.07602	0.237168	0.0204343	2.12294
MW0016240	C24H34O4	Bufalin	1048.75	6465.16	-2.62402	0.162215	0.0256178	1.89041
MW0006008	C37H42N4O9S3	Alphazurine FG	792.604	5118.74	-2.69112	0.154844	0.00353537	1.78902
ASD, autism spectrum disorder; TD, typically developing; VIP, variable importance in projection.
